# Supplementary material for: Extratemporal Facial Nerve Interconnections and Trunk’s Variability: A Systematic Review with Meta-Analysis
Source: Diagnostics (Basel). 2024 Aug 26;14(17):1862. doi: 10.3390/diagnostics14171862 (PMC11393905; doi:10.3390/diagnostics14171862)
Supplement: Supplementary file 1 [file diagnostics-14-01862-s001.zip]

Archive with 1 entries (1 files):
- diagnostics-3156073-supplementary.pdf
